# Supplementary material for: Does Ras/Rho Have Skin in the Game: The Importance of the Isoprenoid Biosynthesis Pathway in Merkel Cell Carcinoma Cell Lines
Source: Cancers (Basel). 2026 May 13;18(10):1579. doi: 10.3390/cancers18101579 (PMC13205007; doi:10.3390/cancers18101579)
Supplement: Supplementary file 1 [file cancers-18-01579-s001.zip]

Archive with 1 entries (1 files):
- cancers-4277950-supplementary.pdf
